# Supplementary material for: Transcriptome sequencing of garlic reveals key genes related to the heat stress response
Source: Sci Rep. 2024 Jul 10;14:15956. doi: 10.1038/s41598-024-66786-4 (PMC11236982; doi:10.1038/s41598-024-66786-4)
Supplement: Supplementary file 4 — Supplementary Table S4. [file 41598_2024_66786_MOESM4_ESM.xlsx]

## Sheet: sheet1
CK VST2																							CK VST24
Table S4-1 DEGs in Protein processing in endoplasmic reticulum (ko04141)																							Table S1-2 DEGs in Protein processing in endoplasmic reticulum (ko04141)
K_id	Differentially expressed genes	desc
K03094	Unigene0030346(SKP1A)	SKP1, CBF3D; S-phase kinase-associated protein 1
K03094	Unigene0030347(ASK4)	SKP1, CBF3D; S-phase kinase-associated protein 1
K03094	Unigene0056920(At5g43730)	SKP1, CBF3D; S-phase kinase-associated protein 1
K03094	Unigene0085922(SKP1B)	SKP1, CBF3D; S-phase kinase-associated protein 1
K03283	Unigene0002901(HSC-2)	HSPA1s; heat shock 70kDa protein 1/2/6/8
K03283	Unigene0003040(HSP70)	HSPA1s; heat shock 70kDa protein 1/2/6/8
K03283	Unigene0009542(HSC-2)	HSPA1s; heat shock 70kDa protein 1/2/6/8
K03283	Unigene0009544(HSP70)	HSPA1s; heat shock 70kDa protein 1/2/6/8
K03283	Unigene0009545(HSP70)	HSPA1s; heat shock 70kDa protein 1/2/6/8
K03283	Unigene0009546(HSP70)	HSPA1s; heat shock 70kDa protein 1/2/6/8
K03283	Unigene0009831(HSP70-6)	HSPA1s; heat shock 70kDa protein 1/2/6/8
K03283	Unigene0009834(HSP70-6)	HSPA1s; heat shock 70kDa protein 1/2/6/8
K03283	Unigene0025359(HSP70-3)	HSPA1s; heat shock 70kDa protein 1/2/6/8
K03283	Unigene0028835(HSP70)	HSPA1s; heat shock 70kDa protein 1/2/6/8
K03283	Unigene0028836(HSC-2)	HSPA1s; heat shock 70kDa protein 1/2/6/8
K03283	Unigene0037467(HSP70)	HSPA1s; heat shock 70kDa protein 1/2/6/8
K03283	Unigene0037468(HSP70)	HSPA1s; heat shock 70kDa protein 1/2/6/8
K03283	Unigene0037469(HSP70)	HSPA1s; heat shock 70kDa protein 1/2/6/8
K03283	Unigene0054403(HSP70)	HSPA1s; heat shock 70kDa protein 1/2/6/8
K03283	Unigene0063832(HSP70-2)	HSPA1s; heat shock 70kDa protein 1/2/6/8
K03283	Unigene0078791(HSP70)	HSPA1s; heat shock 70kDa protein 1/2/6/8
K03283	Unigene0081202(HSP70)	HSPA1s; heat shock 70kDa protein 1/2/6/8
K03283	Unigene0088172(HSP70-2)	HSPA1s; heat shock 70kDa protein 1/2/6/8
K03283	Unigene0088173(HSP70-2)	HSPA1s; heat shock 70kDa protein 1/2/6/8
K03283	Unigene0088740(HSP70-1)	HSPA1s; heat shock 70kDa protein 1/2/6/8
K03283	Unigene0093352(SCE70)	HSPA1s; heat shock 70kDa protein 1/2/6/8
K03283	Unigene0095465(HSP70-4)	HSPA1s; heat shock 70kDa protein 1/2/6/8
K03283	Unigene0095466(HSP70)	HSPA1s; heat shock 70kDa protein 1/2/6/8
K03868	Unigene0047594(RBX1A)	RBX1, ROC1; RING-box protein 1 [EC:2.3.2.32]
K04079	Unigene0001638(HSP90-1)	HSP90A, htpG; molecular chaperone HtpG
K04079	Unigene0008366(HSP81-1)	HSP90A, htpG; molecular chaperone HtpG
K04079	Unigene0024449(HSP81-1)	HSP90A, htpG; molecular chaperone HtpG
K04079	Unigene0024450(HSP82)	HSP90A, htpG; molecular chaperone HtpG
K04079	Unigene0027544(HSP83A)	HSP90A, htpG; molecular chaperone HtpG
K04079	Unigene0043766(HSP90-2)	HSP90A, htpG; molecular chaperone HtpG
K04079	Unigene0083975(HSP90-3)	HSP90A, htpG; molecular chaperone HtpG
K04079	Unigene0086434(HSP90-1)	HSP90A, htpG; molecular chaperone HtpG
K04079	Unigene0086436(HSP83)	HSP90A, htpG; molecular chaperone HtpG
K04079	Unigene0092488(HSC80)	HSP90A, htpG; molecular chaperone HtpG
K04079	Unigene0095797(HSP90-1))	HSP90A, htpG; molecular chaperone HtpG
K04523	Unigene0025943(DSK2A)	UBQLN, DSK2; ubiquilin
K06689	Unigene0091149(UBC5A)	UBE2D, UBC4, UBC5; ubiquitin-conjugating enzyme E2 D [EC:2.3.2.23]
K07342	Unigene0006223(SEC61G1)	SEC61G, SSS1, secE; protein transport protein SEC61 subunit gamma and related proteins
K07765	Unigene0005857(S2P)	MBTPS2; S2P endopeptidase [EC:3.4.24.85]
K08054	Unigene0000060(CNX1)	CANX; calnexin
K08054	Unigene0080384(At5g07340)	CANX; calnexin
K08057	Unigene0015697(CRO1)	CALR; calreticulin
K08057	Unigene0015700(CRT1)	CALR; calreticulin
K08057	Unigene0093885(CRO1)	CALR; calreticulin
K08288	Unigene0015764(OsI_01383)	PRKCSH; protein kinase C substrate 80K-H
K08852	Unigene0068118(IRE1A)	ERN1; serine/threonine-protein kinase/endoribonuclease IRE1 [EC:2.7.11.1 3.1.26.-]
K09486	Unigene0004322(HSP70-17)	HYOU1; hypoxia up-regulated 1
K09487	Unigene0044329(HSP90)	HSP90B, TRA1; heat shock protein 90kDa beta
K09487	Unigene0056591(HSP90-5)	HSP90B, TRA1; heat shock protein 90kDa beta
K09487	Unigene0070651(HSP90-7)	HSP90B, TRA1; heat shock protein 90kDa beta
K09487	Unigene0085694(HSP90-6)	HSP90B, TRA1; heat shock protein 90kDa beta
K09490	Unigene0072873(BIP5)	HSPA5, BIP; endoplasmic reticulum chaperone BiP [EC:3.6.4.10]
K09490	Unigene0072874(BIP2)	HSPA5, BIP; endoplasmic reticulum chaperone BiP [EC:3.6.4.10]
K09490	Unigene0078385(BIP4)	HSPA5, BIP; endoplasmic reticulum chaperone BiP [EC:3.6.4.10]
K09490	Unigene0078386(BIP5)	HSPA5, BIP; endoplasmic reticulum chaperone BiP [EC:3.6.4.10]
K09503	Unigene0004143(DJA6)	DNAJA2; DnaJ homolog subfamily A member 2
K09503	Unigene0005378(DNAJ1)	DNAJA2; DnaJ homolog subfamily A member 2
K09503	Unigene0010121(--)	DNAJA2; DnaJ homolog subfamily A member 2
K09503	Unigene0026454(DNAJ1)	DNAJA2; DnaJ homolog subfamily A member 2
K09517	Unigene0029549(ERDJ3B)	DNAJB11; DnaJ homolog subfamily B member 11
K09517	Unigene0033803(ERDJ3B)	DNAJB11; DnaJ homolog subfamily B member 11
K09523	Unigene0087960(P58B)	DNAJC3; DnaJ homolog subfamily C member 3
K09562	Unigene0044577(FES1)	HSPBP1, FES1; hsp70-interacting protein
K09562	Unigene0051517(FES1)	HSPBP1, FES1; hsp70-interacting protein
K09580	Unigene0000738(PDI)	PDIA1, P4HB; protein disulfide-isomerase A1 [EC:5.3.4.1]
K09580	Unigene0004093(PDI)	PDIA1, P4HB; protein disulfide-isomerase A1 [EC:5.3.4.1]
K09580	Unigene0004095(PDIL1-1)	PDIA1, P4HB; protein disulfide-isomerase A1 [EC:5.3.4.1]
K09580	Unigene0004394(CPK2)	PDIA1, P4HB; protein disulfide-isomerase A1 [EC:5.3.4.1]
K09580	Unigene0034217(PDIL1-4)	PDIA1, P4HB; protein disulfide-isomerase A1 [EC:5.3.4.1]
K09584	Unigene0009462(PDIL2-2)	PDIA6, TXNDC7; protein disulfide-isomerase A6 [EC:5.3.4.1]
K09584	Unigene0016926(PDIL2-2)	PDIA6, TXNDC7; protein disulfide-isomerase A6 [EC:5.3.4.1]
K09584	Unigene0050394(PDIL2-2)	PDIA6, TXNDC7; protein disulfide-isomerase A6 [EC:5.3.4.1]
K09584	Unigene0055704(PDIL2-3)	PDIA6, TXNDC7; protein disulfide-isomerase A6 [EC:5.3.4.1]
K09584	Unigene0055705(PDIL2-3)	PDIA6, TXNDC7; protein disulfide-isomerase A6 [EC:5.3.4.1]
K10084	Unigene0049909(MNS5)	EDEM1; ER degradation enhancer, mannosidase alpha-like 1
K10578	Unigene0028958(UBC32)	UBE2J1, NCUBE1, UBC6; ubiquitin-conjugating enzyme E2 J1 [EC:2.3.2.23]
K10601	Unigene0035090(HRD1)	SYVN1, HRD1; E3 ubiquitin-protein ligase synoviolin [EC:2.3.2.27]
K10661	Unigene0026212(SUD1)	MARCH6, DOA10; E3 ubiquitin-protein ligase MARCH6 [EC:2.3.2.27]
K10666	Unigene0077680(RMA1H1)	RNF5; E3 ubiquitin-protein ligase RNF5 [EC:2.3.2.27]
K10666	Unigene0092077(rnf-5)	RNF5; E3 ubiquitin-protein ligase RNF5 [EC:2.3.2.27]
K10950	Unigene0011752(AERO1)	ERO1L; ERO1-like protein alpha [EC:1.8.4.-]
K10956	Unigene0018561(SECY)	SEC61A; protein transport protein SEC61 subunit alpha
K10956	Unigene0092694(sec61a)	SEC61A; protein transport protein SEC61 subunit alpha
K11718	Unigene0002746(UGGT)	HUGT; UDP-glucose:glycoprotein glucosyltransferase [EC:2.4.1.-]
K13249	Unigene0090579(At2g21160)	SSR1; translocon-associated protein subunit alpha
K13249	Unigene0090581(At2g21160)	SSR1; translocon-associated protein subunit alpha
K13525	Unigene0028850(CDC48)	VCP, CDC48; transitional endoplasmic reticulum ATPase
K13525	Unigene0028851(CDC48)	VCP, CDC48; transitional endoplasmic reticulum ATPase
K13989	Unigene0010212(DER2.2)	DERL2_3; Derlin-2/3
K13993	Unigene0001780(HSP24.1)	HSP20; HSP20 family protein
K13993	Unigene0001781(HSP24.1)	HSP20; HSP20 family protein
K13993	Unigene0001782(HSP24.1)	HSP20; HSP20 family protein
K13993	Unigene0003051(HSP16.0)	HSP20; HSP20 family protein
K13993	Unigene0003303(HSP15.4)	HSP20; HSP20 family protein
K13993	Unigene0003459(HSP17.7)	HSP20; HSP20 family protein
K13993	Unigene0003712(HSP26.7)	HSP20; HSP20 family protein
K13993	Unigene0008595(HSP18.1)	HSP20; HSP20 family protein
K13993	Unigene0008596(HSP18.1)	HSP20; HSP20 family protein
K13993	Unigene0008598(HSP17.9A)	HSP20; HSP20 family protein
K13993	Unigene0009040(HSP23.9)	HSP20; HSP20 family protein
K13993	Unigene0009950(HSP18.1)	HSP20; HSP20 family protein
K13993	Unigene0021382(HSP16.9C)	HSP20; HSP20 family protein
K13993	Unigene0026651(HSP18.5-C)	HSP20; HSP20 family protein
K13993	Unigene0026652(HSP18.2)	HSP20; HSP20 family protein
K13993	Unigene0031184(HSP16.9B)	HSP20; HSP20 family protein
K13993	Unigene0032051(HSP18.2)	HSP20; HSP20 family protein
K13993	Unigene0032053(HSP18.2)	HSP20; HSP20 family protein
K13993	Unigene0036813(HSP18.1)	HSP20; HSP20 family protein
K13993	Unigene0038421(HSP24.1)	HSP20; HSP20 family protein
K13993	Unigene0038422(HSP24.1)	HSP20; HSP20 family protein
K13993	Unigene0044080(HSP24.1)	HSP20; HSP20 family protein
K13993	Unigene0044081(HSP24.1)	HSP20; HSP20 family protein
K13993	Unigene0044289(HSP21)	HSP20; HSP20 family protein
K13993	Unigene0045688(HSP18.1)	HSP20; HSP20 family protein
K13993	Unigene0050297(HSP26.7)	HSP20; HSP20 family protein
K13993	Unigene0052758(HSP17.7)	HSP20; HSP20 family protein
K13993	Unigene0052761(HSP17.7)	HSP20; HSP20 family protein
K13993	Unigene0052884(HSP24.1)	HSP20; HSP20 family protein
K13993	Unigene0053832(HSP22.0)	HSP20; HSP20 family protein
K13993	Unigene0053833(HSP22.7)	HSP20; HSP20 family protein
K13993	Unigene0056137(HSP18.2)	HSP20; HSP20 family protein
K13993	Unigene0056139(HSP18.2)	HSP20; HSP20 family protein
K13993	Unigene0059001(HSP18.1)	HSP20; HSP20 family protein
K13993	Unigene0061569(HSP23.9)	HSP20; HSP20 family protein
K13993	Unigene0061570(HSP23.9)	HSP20; HSP20 family protein
K13993	Unigene0061578(HSP24.1)	HSP20; HSP20 family protein
K13993	Unigene0062715(HSP18.1)	HSP20; HSP20 family protein
K13993	Unigene0064223(HSP17.3-B)	HSP20; HSP20 family protein
K13993	Unigene0069272(HSP23.9)	HSP20; HSP20 family protein
K13993	Unigene0069273(HSP23.9)	HSP20; HSP20 family protein
K13993	Unigene0070249(HSP18.2)	HSP20; HSP20 family protein
K13993	Unigene0081030(HSP18.1)	HSP20; HSP20 family protein
K13993	Unigene0081031(HSP16.9B)	HSP20; HSP20 family protein
K13993	Unigene0081032(HSP18.1)	HSP20; HSP20 family protein
K13993	Unigene0081034(HSP18.2)	HSP20; HSP20 family protein
K13993	Unigene0081035(HSP17.9A)	HSP20; HSP20 family protein
K13993	Unigene0085747(HSP18.6)	HSP20; HSP20 family protein
K13993	Unigene0087415(HSP24.1)	HSP20; HSP20 family protein
K13993	Unigene0087416(HSP23.9)	HSP20; HSP20 family protein
K13993	Unigene0089961(HSP24.1)	HSP20; HSP20 family protein
K13993	Unigene0090145(HSP26.5)	HSP20; HSP20 family protein
K13993	Unigene0094032(HSP17.7)	HSP20; HSP20 family protein
K13993	Unigene0094666(HSP18.1)	HSP20; HSP20 family protein
K13993	Unigene0094667(HSP18.2)	HSP20; HSP20 family protein
K14004	Unigene0006751(SEC13A)	SEC13; protein transport protein SEC13
K14004	Unigene0087280(SEC13A)	SEC13; protein transport protein SEC13
K14006	Unigene0040904(SEC23)	SEC23; protein transport protein SEC23
K14006	Unigene0077930(SEC23)	SEC23; protein transport protein SEC23
K14015	Unigene0058833(At2g47970)	NPLOC4, NPL4; nuclear protein localization protein 4 homolog
K14026	Unigene0025912(HRD3)	SEL1, SEL1L; SEL1 protein

## Sheet: Sheet2
CK VST24
Table S4-2 DEGs in Protein processing in endoplasmic reticulum (ko04141)
K01228	Unigene0052937(GCS1)	MOGS; mannosyl-oligosaccharide glucosidase [EC:3.2.1.106]
K03094	Unigene0085921(SKP1A)	SKP1, CBF3D; S-phase kinase-associated protein 1
K03094	Unigene0087602(At1g61190)	SKP1, CBF3D; S-phase kinase-associated protein 1
K03283	Unigene0003040(HSP70)	HSPA1s; heat shock 70kDa protein 1/2/6/8
K03283	Unigene0004998(HSP70)	HSPA1s; heat shock 70kDa protein 1/2/6/8
K03283	Unigene0009544(HSP70)	HSPA1s; heat shock 70kDa protein 1/2/6/8
K03283	Unigene0009545(HSP70)	HSPA1s; heat shock 70kDa protein 1/2/6/8
K03283	Unigene0009546(HSP70)	HSPA1s; heat shock 70kDa protein 1/2/6/8
K03283	Unigene0009831(HSP70-6)	HSPA1s; heat shock 70kDa protein 1/2/6/8
K03283	Unigene0009834(HSP70-6)	HSPA1s; heat shock 70kDa protein 1/2/6/8
K03283	Unigene0025359(HSP70-3)	HSPA1s; heat shock 70kDa protein 1/2/6/8
K03283	Unigene0028835(HSP70)	HSPA1s; heat shock 70kDa protein 1/2/6/8
K03283	Unigene0028836(HSC-2)	HSPA1s; heat shock 70kDa protein 1/2/6/8
K03283	Unigene0033774(HSP70-4)	HSPA1s; heat shock 70kDa protein 1/2/6/8
K03283	Unigene0037467(HSP70)	HSPA1s; heat shock 70kDa protein 1/2/6/8
K03283	Unigene0037468(HSP70)	HSPA1s; heat shock 70kDa protein 1/2/6/8
K03283	Unigene0037469(HSP70)	HSPA1s; heat shock 70kDa protein 1/2/6/8
K03283	Unigene0054403(HSP70)	HSPA1s; heat shock 70kDa protein 1/2/6/8
K03283	Unigene0065134(HSP70)	HSPA1s; heat shock 70kDa protein 1/2/6/8
K03283	Unigene0081202(HSP70)	HSPA1s; heat shock 70kDa protein 1/2/6/8
K03283	Unigene0088172(HSP70-2)	HSPA1s; heat shock 70kDa protein 1/2/6/8
K03283	Unigene0088173(HSP70-2)	HSPA1s; heat shock 70kDa protein 1/2/6/8
K03283	Unigene0095465(HSP70-4)	HSPA1s; heat shock 70kDa protein 1/2/6/8
K03283	Unigene0095466(HSP70))	HSPA1s; heat shock 70kDa protein 1/2/6/8
K03347	Unigene0007139(CUL1)	CUL1, CDC53; cullin 1
K04079	Unigene0001638(HSP90-1)	HSP90A, htpG; molecular chaperone HtpG
K04079	Unigene0024450(HSP82)	HSP90A, htpG; molecular chaperone HtpG
K04079	Unigene0027544(HSP83A)	HSP90A, htpG; molecular chaperone HtpG
K04079	Unigene0083972(HSP81-1)	HSP90A, htpG; molecular chaperone HtpG
K04079	Unigene0083975(HSP90-3)	HSP90A, htpG; molecular chaperone HtpG
K04079	Unigene0086434(HSP90-1)	HSP90A, htpG; molecular chaperone HtpG
K04079	Unigene0087860(HSP90-4)	HSP90A, htpG; molecular chaperone HtpG
K04079	Unigene0092488(HSC80)	HSP90A, htpG; molecular chaperone HtpG
K06689	Unigene0004148(UBC10)	UBE2D, UBC4, UBC5; ubiquitin-conjugating enzyme E2 D [EC:2.3.2.23]
K07765	Unigene0005857(S2P)	MBTPS2; S2P endopeptidase [EC:3.4.24.85]
K08057	Unigene0048140(CRT3)	CALR; calreticulin
K08057	Unigene0093885(CRO1)	CALR; calreticulin
K08288	Unigene0015764(OsI_01383)	PRKCSH; protein kinase C substrate 80K-H
K08653	Unigene0045614(SBT6.1)	MBTPS1; membrane-bound transcription factor site-1 protease [EC:3.4.21.112]
K08852	Unigene0068118(IRE1A)	ERN1; serine/threonine-protein kinase/endoribonuclease IRE1 [EC:2.7.11.1 3.1.26.-]
K09481	Unigene0091340(At2g45070)	SEC61B, SBH2; protein transport protein SEC61 subunit beta
K09487	Unigene0044329(HSP90)	HSP90B, TRA1; heat shock protein 90kDa beta
K09487	Unigene0085694(HSP90-6)	HSP90B, TRA1; heat shock protein 90kDa beta
K09490	Unigene0072873(BIP5)	HSPA5, BIP; endoplasmic reticulum chaperone BiP [EC:3.6.4.10]
K09490	Unigene0072874(BIP2)	HSPA5, BIP; endoplasmic reticulum chaperone BiP [EC:3.6.4.10]
K09490	Unigene0078385(BIP4)	HSPA5, BIP; endoplasmic reticulum chaperone BiP [EC:3.6.4.10]
K09490	Unigene0078386(BIP5)	HSPA5, BIP; endoplasmic reticulum chaperone BiP [EC:3.6.4.10]
K09503	Unigene0005378(DNAJ1)	DNAJA2; DnaJ homolog subfamily A member 2
K09503	Unigene0020234(DNAJ1)	DNAJA2; DnaJ homolog subfamily A member 2
K09503	Unigene0026454(DNAJ1)	DNAJA2; DnaJ homolog subfamily A member 2
K09503	Unigene0088081(DNAJ1)	DNAJA2; DnaJ homolog subfamily A member 2
K09517	Unigene0029549(ERDJ3B)	DNAJB11; DnaJ homolog subfamily B member 11
K09517	Unigene0033803(ERDJ3B)	DNAJB11; DnaJ homolog subfamily B member 11
K09523	Unigene0087960(P58B)	DNAJC3; DnaJ homolog subfamily C member 3
K09562	Unigene0044577(FES1)	HSPBP1, FES1; hsp70-interacting protein
K09580	Unigene0000738(PDI)	PDIA1, P4HB; protein disulfide-isomerase A1 [EC:5.3.4.1]
K09580	Unigene0004093(PDI)	PDIA1, P4HB; protein disulfide-isomerase A1 [EC:5.3.4.1]
K09580	Unigene0004095(PDIL1-1)	PDIA1, P4HB; protein disulfide-isomerase A1 [EC:5.3.4.1]
K09584	Unigene0009462(PDIL2-2)	PDIA6, TXNDC7; protein disulfide-isomerase A6 [EC:5.3.4.1]
K09584	Unigene0016926(PDIL2-2)	PDIA6, TXNDC7; protein disulfide-isomerase A6 [EC:5.3.4.1]
K09584	Unigene0050394(PDIL2-2)	PDIA6, TXNDC7; protein disulfide-isomerase A6 [EC:5.3.4.1]
K09584	Unigene0055705(PDIL2-3)	PDIA6, TXNDC7; protein disulfide-isomerase A6 [EC:5.3.4.1]
K10601	Unigene0035090(HRD1)	SYVN1, HRD1; E3 ubiquitin-protein ligase synoviolin [EC:2.3.2.27]
K10601	Unigene0041800(HRD1)	SYVN1, HRD1; E3 ubiquitin-protein ligase synoviolin [EC:2.3.2.27]
K10661	Unigene0026210(SUD1)	MARCH6, DOA10; E3 ubiquitin-protein ligase MARCH6 [EC:2.3.2.27]
K10661	Unigene0026212(SUD1)	MARCH6, DOA10; E3 ubiquitin-protein ligase MARCH6 [EC:2.3.2.27]
K10666	Unigene0092077(rnf-5)	RNF5; E3 ubiquitin-protein ligase RNF5 [EC:2.3.2.27]
K10839	Unigene0058672(RAD23A)	RAD23, HR23; UV excision repair protein RAD23
K10956	Unigene0018565(--)	SEC61A; protein transport protein SEC61 subunit alpha
K13525	Unigene0026516(CDC48)	VCP, CDC48; transitional endoplasmic reticulum ATPase
K13525	Unigene0028851(CDC48)	VCP, CDC48; transitional endoplasmic reticulum ATPase
K13989	Unigene0010212(DER2.2)	DERL2_3; Derlin-2/3
K13993	Unigene0001780(HSP24.1)	HSP20; HSP20 family protein
K13993	Unigene0001782(HSP24.1)	HSP20; HSP20 family protein
K13993	Unigene0001963(--)	HSP20; HSP20 family protein
K13993	Unigene0003051(HSP16.0)	HSP20; HSP20 family protein
K13993	Unigene0003303(HSP15.4)	HSP20; HSP20 family protein
K13993	Unigene0003459(HSP17.7)	HSP20; HSP20 family protein
K13993	Unigene0003712(HSP26.7)	HSP20; HSP20 family protein
K13993	Unigene0008595(HSP18.1)	HSP20; HSP20 family protein
K13993	Unigene0008596(HSP18.1)	HSP20; HSP20 family protein
K13993	Unigene0009950(HSP18.1)	HSP20; HSP20 family protein
K13993	Unigene0021382(HSP16.9C)	HSP20; HSP20 family protein
K13993	Unigene0026651(HSP18.5-C)	HSP20; HSP20 family protein
K13993	Unigene0026652(HSP18.2)	HSP20; HSP20 family protein
K13993	Unigene0031184(HSP16.9B)	HSP20; HSP20 family protein
K13993	Unigene0032051(HSP18.2)	HSP20; HSP20 family protein
K13993	Unigene0032053(HSP18.2)	HSP20; HSP20 family protein
K13993	Unigene0036813(HSP18.1)	HSP20; HSP20 family protein
K13993	Unigene0038421(HSP24.1)	HSP20; HSP20 family protein
K13993	Unigene0044080(HSP24.1)	HSP20; HSP20 family protein
K13993	Unigene0044289(HSP21)	HSP20; HSP20 family protein
K13993	Unigene0050297(HSP26.7)	HSP20; HSP20 family protein
K13993	Unigene0052758(HSP17.7)	HSP20; HSP20 family protein
K13993	Unigene0052884(HSP24.1)	HSP20; HSP20 family protein
K13993	Unigene0053832(HSP22.0)	HSP20; HSP20 family protein
K13993	Unigene0053833(HSP22.7)	HSP20; HSP20 family protein
K13993	Unigene0056137(HSP18.2)	HSP20; HSP20 family protein
K13993	Unigene0056139(HSP18.2)	HSP20; HSP20 family protein
K13993	Unigene0061570(HSP23.9)	HSP20; HSP20 family protein
K13993	Unigene0062715(HSP18.1)	HSP20; HSP20 family protein
K13993	Unigene0064223(HSP17.3-B)	HSP20; HSP20 family protein
K13993	Unigene0069273(HSP23.9)	HSP20; HSP20 family protein
K13993	Unigene0070249(HSP18.2)	HSP20; HSP20 family protein
K13993	Unigene0081030(HSP18.1)	HSP20; HSP20 family protein
K13993	Unigene0081031(HSP16.9B)	HSP20; HSP20 family protein
K13993	Unigene0081032(HSP18.1)	HSP20; HSP20 family protein
K13993	Unigene0081034(HSP18.2)	HSP20; HSP20 family protein
K13993	Unigene0081035(HSP17.9A)	HSP20; HSP20 family protein
K13993	Unigene0085747(HSP18.6)	HSP20; HSP20 family protein
K13993	Unigene0087415(HSP24.1)	HSP20; HSP20 family protein
K13993	Unigene0090145(HSP26.5)	HSP20; HSP20 family protein
K13993	Unigene0094032(HSP17.7)	HSP20; HSP20 family protein
K13993	Unigene0094666(HSP18.1)	HSP20; HSP20 family protein
K13993	Unigene0094667(HSP18.2)	HSP20; HSP20 family protein
K14003	Unigene0036019(PHF1)	PREB, SEC12; prolactin regulatory element-binding protein
K14006	Unigene0026720(SEC23)	SEC23; protein transport protein SEC23
K14006	Unigene0077933(SEC23)	SEC23; protein transport protein SEC23
K14007	Unigene0030051(At3g07100)	SEC24; protein transport protein SEC24
K14015	Unigene0058833(At2g47970)	NPLOC4, NPL4; nuclear protein localization protein 4 homolog
K14026	Unigene0025912(HRD3)	SEL1, SEL1L; SEL1 protein
K16196	Unigene0060400(GCN2)	EIF2AK4; eukaryotic translation initiation factor 2-alpha kinase 4 [EC:2.7.11.1]
K24348	Unigene0001049(--)
K24348	Unigene0074921(PUX11)

## Sheet: Sheet3
T2 VST24
Table S4-3 DEGs in Protein processing in endoplasmic reticulum (ko04141)
K01228	Unigene0039612(GCS1)	MOGS; mannosyl-oligosaccharide glucosidase [EC:3.2.1.106]
K01228	Unigene0052937(GCS1)	MOGS; mannosyl-oligosaccharide glucosidase [EC:3.2.1.106]
K03094	Unigene0002961(ASK10)	SKP1, CBF3D; S-phase kinase-associated protein 1
K03094	Unigene0030346(SKP1A)	SKP1, CBF3D; S-phase kinase-associated protein 1
K03094	Unigene0030347(ASK4)	SKP1, CBF3D; S-phase kinase-associated protein 1
K03094	Unigene0085922(SKP1B)	SKP1, CBF3D; S-phase kinase-associated protein 1
K03094	Unigene0087602(At1g61190)	SKP1, CBF3D; S-phase kinase-associated protein 1
K03283	Unigene0002901(HSC-2)	HSPA1s; heat shock 70kDa protein 1/2/6/8
K03283	Unigene0003040(HSP70)	HSPA1s; heat shock 70kDa protein 1/2/6/8
K03283	Unigene0003779(SCE70)	HSPA1s; heat shock 70kDa protein 1/2/6/8
K03283	Unigene0004998(HSP70)	HSPA1s; heat shock 70kDa protein 1/2/6/8
K03283	Unigene0008926(HSP70)	HSPA1s; heat shock 70kDa protein 1/2/6/8
K03283	Unigene0009542(HSC-2)	HSPA1s; heat shock 70kDa protein 1/2/6/8
K03283	Unigene0009544(HSP70)	HSPA1s; heat shock 70kDa protein 1/2/6/8
K03283	Unigene0009545(HSP70)	HSPA1s; heat shock 70kDa protein 1/2/6/8
K03283	Unigene0009546(HSP70)	HSPA1s; heat shock 70kDa protein 1/2/6/8
K03283	Unigene0009831(HSP70-6)	HSPA1s; heat shock 70kDa protein 1/2/6/8
K03283	Unigene0009834(HSP70-6)	HSPA1s; heat shock 70kDa protein 1/2/6/8
K03283	Unigene0028835(HSP70)	HSPA1s; heat shock 70kDa protein 1/2/6/8
K03283	Unigene0028836(HSC-2)	HSPA1s; heat shock 70kDa protein 1/2/6/8
K03283	Unigene0033774(HSP70-4)	HSPA1s; heat shock 70kDa protein 1/2/6/8
K03283	Unigene0037467(HSP70)	HSPA1s; heat shock 70kDa protein 1/2/6/8
K03283	Unigene0037468(HSP70)	HSPA1s; heat shock 70kDa protein 1/2/6/8
K03283	Unigene0037469(HSP70)	HSPA1s; heat shock 70kDa protein 1/2/6/8
K03283	Unigene0054403(HSP70)	HSPA1s; heat shock 70kDa protein 1/2/6/8
K03283	Unigene0065134(HSP70)	HSPA1s; heat shock 70kDa protein 1/2/6/8
K03283	Unigene0078791(HSP70)	HSPA1s; heat shock 70kDa protein 1/2/6/8
K03283	Unigene0081202(HSP70)	HSPA1s; heat shock 70kDa protein 1/2/6/8
K03283	Unigene0088172(HSP70-2)	HSPA1s; heat shock 70kDa protein 1/2/6/8
K03283	Unigene0088173(HSP70-2)	HSPA1s; heat shock 70kDa protein 1/2/6/8
K03283	Unigene0088740(HSP70-1)	HSPA1s; heat shock 70kDa protein 1/2/6/8
K03283	Unigene0090048(HSPA8)	HSPA1s; heat shock 70kDa protein 1/2/6/8
K03283	Unigene0093352(SCE70)	HSPA1s; heat shock 70kDa protein 1/2/6/8
K03283	Unigene0095465(HSP70-4)	HSPA1s; heat shock 70kDa protein 1/2/6/8
K03283	Unigene0095466(HSP70)	HSPA1s; heat shock 70kDa protein 1/2/6/8
K03347	Unigene0007139(CUL1)	CUL1, CDC53; cullin 1
K03868	Unigene0047594(RBX1A)	RBX1, ROC1; RING-box protein 1 [EC:2.3.2.32]
K04079	Unigene0001638(HSP90-1)	HSP90A, htpG; molecular chaperone HtpG
K04079	Unigene0008366(HSP81-1)	HSP90A, htpG; molecular chaperone HtpG
K04079	Unigene0024449(HSP81-1)	HSP90A, htpG; molecular chaperone HtpG
K04079	Unigene0027544(HSP83A)	HSP90A, htpG; molecular chaperone HtpG
K04079	Unigene0043766(HSP90-2)	HSP90A, htpG; molecular chaperone HtpG
K04079	Unigene0083972(HSP81-1)	HSP90A, htpG; molecular chaperone HtpG
K04079	Unigene0083975(HSP90-3)	HSP90A, htpG; molecular chaperone HtpG
K04079	Unigene0086434(HSP90-1)	HSP90A, htpG; molecular chaperone HtpG
K04079	Unigene0086436(HSP83)	HSP90A, htpG; molecular chaperone HtpG
K04079	Unigene0092488(HSC80)	HSP90A, htpG; molecular chaperone HtpG
K04079	Unigene0095797(HSP90-1))	HSP90A, htpG; molecular chaperone HtpG
K04523	Unigene0025943(DSK2A)	UBQLN, DSK2; ubiquilin
K05546	Unigene0079841(Os03g0216600)	GANAB; mannosyl-oligosaccharide alpha-1,3-glucosidase [EC:3.2.1.207]
K06689	Unigene0078531(UBC11)	UBE2D, UBC4, UBC5; ubiquitin-conjugating enzyme E2 D [EC:2.3.2.23]
K06689	Unigene0091149(UBC5A)	UBE2D, UBC4, UBC5; ubiquitin-conjugating enzyme E2 D [EC:2.3.2.23]
K08054	Unigene0000060(CNX1)	CANX; calnexin
K08057	Unigene0015700(CRT1)	CALR; calreticulin
K08057	Unigene0048140(CRT3)	CALR; calreticulin
K08653	Unigene0045614(SBT6.1)	MBTPS1; membrane-bound transcription factor site-1 protease [EC:3.4.21.112]
K09486	Unigene0004322(HSP70-17)	HYOU1; hypoxia up-regulated 1
K09487	Unigene0044329(HSP90)	HSP90B, TRA1; heat shock protein 90kDa beta
K09487	Unigene0056591(HSP90-5)	HSP90B, TRA1; heat shock protein 90kDa beta
K09487	Unigene0070651(HSP90-7)	HSP90B, TRA1; heat shock protein 90kDa beta
K09487	Unigene0085694(HSP90-6)	HSP90B, TRA1; heat shock protein 90kDa beta
K09490	Unigene0072873(BIP5)	HSPA5, BIP; endoplasmic reticulum chaperone BiP [EC:3.6.4.10]
K09490	Unigene0072874(BIP2)	HSPA5, BIP; endoplasmic reticulum chaperone BiP [EC:3.6.4.10]
K09490	Unigene0078385(BIP4)	HSPA5, BIP; endoplasmic reticulum chaperone BiP [EC:3.6.4.10]
K09490	Unigene0078386(BIP5)	HSPA5, BIP; endoplasmic reticulum chaperone BiP [EC:3.6.4.10]
K09503	Unigene0004143(DJA6)	DNAJA2; DnaJ homolog subfamily A member 2
K09503	Unigene0005378(DNAJ1)	DNAJA2; DnaJ homolog subfamily A member 2
K09503	Unigene0010121(--)	DNAJA2; DnaJ homolog subfamily A member 2
K09503	Unigene0020234(DNAJ1)	DNAJA2; DnaJ homolog subfamily A member 2
K09503	Unigene0088081(DNAJ1)	DNAJA2; DnaJ homolog subfamily A member 2
K09517	Unigene0029549(ERDJ3B)	DNAJB11; DnaJ homolog subfamily B member 11
K09517	Unigene0033803(ERDJ3B)	DNAJB11; DnaJ homolog subfamily B member 11
K09562	Unigene0051517(FES1)	HSPBP1, FES1; hsp70-interacting protein
K09580	Unigene0000738(PDI)	PDIA1, P4HB; protein disulfide-isomerase A1 [EC:5.3.4.1]
K09580	Unigene0004093(PDI)	PDIA1, P4HB; protein disulfide-isomerase A1 [EC:5.3.4.1]
K09580	Unigene0004394(CPK2)	PDIA1, P4HB; protein disulfide-isomerase A1 [EC:5.3.4.1]
K09580	Unigene0074140(PDIL5-2)	PDIA1, P4HB; protein disulfide-isomerase A1 [EC:5.3.4.1]
K09584	Unigene0050394(PDIL2-2)	PDIA6, TXNDC7; protein disulfide-isomerase A6 [EC:5.3.4.1]
K09584	Unigene0055704(PDIL2-3)	PDIA6, TXNDC7; protein disulfide-isomerase A6 [EC:5.3.4.1]
K09584	Unigene0055705(PDIL2-3)	PDIA6, TXNDC7; protein disulfide-isomerase A6 [EC:5.3.4.1]
K10084	Unigene0049909(MNS5)	EDEM1; ER degradation enhancer, mannosidase alpha-like 1
K10578	Unigene0028958(UBC32)	UBE2J1, NCUBE1, UBC6; ubiquitin-conjugating enzyme E2 J1 [EC:2.3.2.23]
K10601	Unigene0035090(HRD1)	SYVN1, HRD1; E3 ubiquitin-protein ligase synoviolin [EC:2.3.2.27]
K10666	Unigene0077680(RMA1H1)	RNF5; E3 ubiquitin-protein ligase RNF5 [EC:2.3.2.27]
K10666	Unigene0092077(rnf-5)	RNF5; E3 ubiquitin-protein ligase RNF5 [EC:2.3.2.27]
K10839	Unigene0058672(RAD23A)	RAD23, HR23; UV excision repair protein RAD23
K10950	Unigene0011752(AERO1)	ERO1L; ERO1-like protein alpha [EC:1.8.4.-]
K10956	Unigene0018560(SECY)	SEC61A; protein transport protein SEC61 subunit alpha
K10956	Unigene0018561(SECY)	SEC61A; protein transport protein SEC61 subunit alpha
K10956	Unigene0018565(--)	SEC61A; protein transport protein SEC61 subunit alpha
K10956	Unigene0092694(sec61a)	SEC61A; protein transport protein SEC61 subunit alpha
K11718	Unigene0002746(UGGT)	HUGT; UDP-glucose:glycoprotein glucosyltransferase [EC:2.4.1.-]
K12670	Unigene0008353(OST48)	WBP1; oligosaccharyltransferase complex subunit beta
K12670	Unigene0034104(OST48)	WBP1; oligosaccharyltransferase complex subunit beta
K13249	Unigene0090579(At2g21160)	SSR1; translocon-associated protein subunit alpha
K13249	Unigene0090581(At2g21160)	SSR1; translocon-associated protein subunit alpha
K13525	Unigene0026516(CDC48)	VCP, CDC48; transitional endoplasmic reticulum ATPase
K13525	Unigene0028850(CDC48)	VCP, CDC48; transitional endoplasmic reticulum ATPase
K13525	Unigene0028851(CDC48)	VCP, CDC48; transitional endoplasmic reticulum ATPase
K13989	Unigene0010212(DER2.2)	DERL2_3; Derlin-2/3
K13993	Unigene0001780(HSP24.1)	HSP20; HSP20 family protein
K13993	Unigene0001781(HSP24.1)	HSP20; HSP20 family protein
K13993	Unigene0001782(HSP24.1)	HSP20; HSP20 family protein
K13993	Unigene0001963(--)	HSP20; HSP20 family protein
K13993	Unigene0003051(HSP16.0)	HSP20; HSP20 family protein
K13993	Unigene0003459(HSP17.7)	HSP20; HSP20 family protein
K13993	Unigene0003712(HSP26.7)	HSP20; HSP20 family protein
K13993	Unigene0008595(HSP18.1)	HSP20; HSP20 family protein
K13993	Unigene0008596(HSP18.1)	HSP20; HSP20 family protein
K13993	Unigene0008598(HSP17.9A)	HSP20; HSP20 family protein
K13993	Unigene0009950(HSP18.1)	HSP20; HSP20 family protein
K13993	Unigene0018592(SHSP-1)	HSP20; HSP20 family protein
K13993	Unigene0021382(HSP16.9C)	HSP20; HSP20 family protein
K13993	Unigene0026651(HSP18.5-C)	HSP20; HSP20 family protein
K13993	Unigene0026652(HSP18.2)	HSP20; HSP20 family protein
K13993	Unigene0032051(HSP18.2)	HSP20; HSP20 family protein
K13993	Unigene0032053(HSP18.2)	HSP20; HSP20 family protein
K13993	Unigene0036813(HSP18.1)	HSP20; HSP20 family protein
K13993	Unigene0038421(HSP24.1)	HSP20; HSP20 family protein
K13993	Unigene0038422(HSP24.1)	HSP20; HSP20 family protein
K13993	Unigene0044080(HSP24.1)	HSP20; HSP20 family protein
K13993	Unigene0044081(HSP24.1)	HSP20; HSP20 family protein
K13993	Unigene0044289(HSP21)	HSP20; HSP20 family protein
K13993	Unigene0045688(HSP18.1)	HSP20; HSP20 family protein
K13993	Unigene0050297(HSP26.7)	HSP20; HSP20 family protein
K13993	Unigene0050298(HSP21)	HSP20; HSP20 family protein
K13993	Unigene0052758(HSP17.7)	HSP20; HSP20 family protein
K13993	Unigene0052761(HSP17.7)	HSP20; HSP20 family protein
K13993	Unigene0052884(HSP24.1)	HSP20; HSP20 family protein
K13993	Unigene0053832(HSP22.0)	HSP20; HSP20 family protein
K13993	Unigene0053833(HSP22.7)	HSP20; HSP20 family protein
K13993	Unigene0056137(HSP18.2)	HSP20; HSP20 family protein
K13993	Unigene0056139(HSP18.2)	HSP20; HSP20 family protein
K13993	Unigene0059001(HSP18.1)	HSP20; HSP20 family protein
K13993	Unigene0061569(HSP23.9)	HSP20; HSP20 family protein
K13993	Unigene0061570(HSP23.9)	HSP20; HSP20 family protein
K13993	Unigene0061578(HSP24.1)	HSP20; HSP20 family protein
K13993	Unigene0062715(HSP18.1)	HSP20; HSP20 family protein
K13993	Unigene0064223(HSP17.3-B)	HSP20; HSP20 family protein
K13993	Unigene0069272(HSP23.9)	HSP20; HSP20 family protein
K13993	Unigene0069273(HSP23.9)	HSP20; HSP20 family protein
K13993	Unigene0070249(HSP18.2)	HSP20; HSP20 family protein
K13993	Unigene0081030(HSP18.1)	HSP20; HSP20 family protein
K13993	Unigene0081031(HSP16.9B)	HSP20; HSP20 family protein
K13993	Unigene0081032(HSP18.1)	HSP20; HSP20 family protein
K13993	Unigene0081034(HSP18.2)	HSP20; HSP20 family protein
K13993	Unigene0081035(HSP17.9A)	HSP20; HSP20 family protein
K13993	Unigene0085747(HSP18.6)	HSP20; HSP20 family protein
K13993	Unigene0087415(HSP24.1)	HSP20; HSP20 family protein
K13993	Unigene0087416(HSP23.9)	HSP20; HSP20 family protein
K13993	Unigene0089961(HSP24.1)	HSP20; HSP20 family protein
K13993	Unigene0090145(HSP26.5)	HSP20; HSP20 family protein
K13993	Unigene0094032(HSP17.7)	HSP20; HSP20 family protein
K13993	Unigene0094666(HSP18.1)	HSP20; HSP20 family protein
K13993	Unigene0094667(HSP18.2)	HSP20; HSP20 family protein
K14003	Unigene0036019(PHF1)	PREB, SEC12; prolactin regulatory element-binding protein
K14004	Unigene0006751(SEC13A)	SEC13; protein transport protein SEC13
K14006	Unigene0026720(SEC23)	SEC23; protein transport protein SEC23
K14006	Unigene0040904(SEC23)	SEC23; protein transport protein SEC23
K14006	Unigene0077930(SEC23)	SEC23; protein transport protein SEC23
K14007	Unigene0030054(--)	SEC24; protein transport protein SEC24
K14016	Unigene0055091(ufd1)	UFD1; ubiquitin fusion degradation protein 1
K14026	Unigene0025912(HRD3)	SEL1, SEL1L; SEL1 protein
K16196	Unigene0060400(GCN2)	EIF2AK4; eukaryotic translation initiation factor 2-alpha kinase 4 [EC:2.7.11.1]
